# Supplementary material for: Structure of Benthic Communities along the Taiwan Latitudinal Gradient
Source: PLoS One. 2016 Aug 11;11(8):e0160601. doi: 10.1371/journal.pone.0160601 (PMC4981444; doi:10.1371/journal.pone.0160601)
Supplement: S1 File — (TXT) [file pone.0160601.s002.txt]

### script - data analysis Ribas Deulofeu et al. ###

library(vegan) # require vegan package

## working directory ##

setwd() # set up working directory

## dataset and factors ##

# import dataset and remove unstable substrate (transect level) #
data<- read.csv('S2_dataTW.csv',h=TRUE,row.names='OTUs') # import dataset
data1<-as.data.frame(data) # conversion as a dataframe
data1[,'sand']<- NULL    #  delete unstable substrate 'sand'
data1[,'gravel_small_rubble']<- NULL #  delete unstable substrate 'gravel_small_rubble'
data1[,'rubble']<- NULL #  delete unstable substrate 'gravel_small_rubble'
data1<-as.matrix(data1) # conversion as a matrix
data2<-prop.table(data1,1) # conversion in percentage

# factor: region (transect level) #

fact1<-read.csv('S4_factor.csv',h=T, row.names='X') # import table factors
attach(fact1) # attach factors 

# convert dataset to site level #

SiteData<- aggregate(data2, by=list(Category=fact1$site), FUN=sum) # sum OTUs percentages per sites
rownames(SiteData)=SiteData$Category # apply Category (Site) as rownames
SiteData[,'Category']<- NULL    #  delete 'Category' column as variable 


# factor: region (site level) #
SiteName<- c('Bitou','Chaikou','Chinwan_Inner_Bay', 'Cimei', 'Dabaisha','Dingbaisha',  'Gongguan', 'Gupoyu','Hongchai', 'Houbihu', 'Jialeshuei', 'Keelung_Island','Leidashih', 'Longdon','Longkeng', 'Outlet', 'Pon_Pon_Tan','Sangjiaowan', 'Shihland', 'Siyuping','Tiaoshih',  'Tanzihwan','Wa_En_Tung', 'Wanlitung','Yeliu')
RegionName<- c('North_Taiwan','Green_Island','Penghu','Penghu','Green_Island','Kenting','Green_Island','Penghu','Kenting','Kenting','Kenting','North_Taiwan','Kenting','North_Taiwan','Kenting','Kenting','Penghu','Kenting','Green_Island','Penghu','Kenting','Kenting','Penghu','Kenting','North_Taiwan')
fact2<-data.frame(SiteName,RegionName) # regional factor at site level


## distance ##

dis1<- vegdist(data2, method='euc') # euclidean distance (site level)
clus1<-hclust(dis1, method='complete') # cluster complete linkage

## nonmetric Multidimensional Scaling ##         

mds1site <- metaMDS(SiteData, dist='euc', type='n') # nonmetric Multidimensional Scaling analysis 
plot(mds1site, display='sites', type='none') # plot Nonmetric Multidimensional Scaling
points(mds1site, 'sites', pch=19, col='yellow',select=fact2$RegionName=='Penghu') # add transects from Penghu
points(mds1site, 'sites', pch=19, col='green',select=fact2$RegionName=='Green_Island')# add transects from Green Island
points(mds1site, 'sites', pch=19, col='cyan',select=fact2$RegionName=='North_Taiwan') # add transects from North Taiwan
points(mds1site, 'sites', pch=19, col='red',select=fact2$RegionName=='Kenting') # add transects from Kenting
text(mds1site, 'species', cex=0.5) # visualize species names
ordispider (mds1site, RegionName, col='red') # position centroids

## similarity percentages ##

simper1site<-simper(SiteData, RegionName) # similarity percentages analysis
simper1site # discriminating species between regions

## dispersion test ## 

mod<-betadisper (dis1,region) # multivariate homogeneity of groups dispersions on untransformed data (site Level)  
permutest (mod, pairwise=T) # ANOVA like permutation test (see ?permutest)
TukeyHSD(mod) # pairwise comparison
boxplot(mod) # visualization of the dispersion

## PERMANOVA ##
permanovaRegion<-adonis(formula=data2~region/site, data=fact1, permutations=9999, method='euc') # Permutational Multivariate Analysis of Variance using euclidean distances  
permanovaRegion # permanova results

permanovaLatitude<-adonis(formula=data2~latitude/site, data=fact1, permutations=9999, method='euc') # Permutational Multivariate Analysis of Variance using euclidean distances  
permanovaLatitude # permanova results 

## ANOSIM ##

anosim1<-anosim(dis1,region, permutations=9999) # analysis of similarities
anosim1 # results anosim
p.adjust(anosim1$signif, method = 'bonferroni', 6) # adjustement p-value

# pairwise comparison #

# Penghu - Green Island
PGH_GI <- data2[c(11:20,36:40,81:85,96:100,111:115,6:10,21:25,31:35,91:95), ] # subset dataset
fact2 <- fact1[c(11:20,36:40,81:85,96:100,111:115,6:10,21:25,31:35,91:95), ] # subset factors
dis2<- vegdist(PGH_GI, method="euc") # euclidean distance
anosim2<-anosim(dis2,fact2$region, permutations=9999) # analysis of similarities
anosim2 # results anosim
p.adjust(anosim2$signif, method = 'bonferroni', 6) # adjustement p-value

# Penghu - North Taiwan
PGH_NTW<- data2[c(11:20,36:40,81:85,96:100,111:115,1:5,56:60,66:70,121:125), ] # subset dataset
fact3 <- fact1[c(11:20,36:40,81:85,96:100,111:115,1:5,56:60,66:70,121:125),] # subset factors 
dis3<- vegdist(PGH_NTW, method="euc") # euclidean distance
anosim3<-anosim(dis3,fact3$region, permutations=9999) # analysis of similarities
anosim3 # results anosim
p.adjust(anosim3$signif, method = 'bonferroni', 6) # adjustement p-value

# Penghu - Kenting
PGH_KTG <- data2[c(11:20,36:40,81:85,96:100,111:115,26:30,41:55,61:65,71:80,86:90,101:110,116:120), ] # subset dataset
fact4 <- fact1[c(11:20,36:40,81:85,96:100,111:115,26:30,41:55,61:65,71:80,86:90,101:110,116:120), ] # subset factors 
dis4<- vegdist(PGH_KTG, method="euc") # euclidean distance
anosim4<-anosim(dis4,fact4$region, permutations=9999) # analysis of similarities
anosim4 # results anosim
p.adjust(anosim4$signif, method = 'bonferroni', 6) # adjustement p-value

# North Taiwan - Green Island
NTW_GI <- data2[c(1:5,56:60,66:70,121:125,6:10,21:25,31:35,91:95), ] # subset dataset
fact5 <- fact1[c(1:5,56:60,66:70,121:125,6:10,21:25,31:35,91:95), ] # subset factors 
dis5<- vegdist(NTW_GI, method="euc") # euclidean distance
anosim5<-anosim(dis5,fact5$region, permutations=9999) # analysis of similarities
anosim5 # results anosim
p.adjust(anosim5$signif, method = 'bonferroni', 6) # adjustement p-value

# Green Island - Kenting
GI_KTG <- data2[c(6:10,21:25,31:35,91:95,26:30,41:55,61:65,71:80,86:90,101:110,116:120), ] # subset dataset
fact6 <- fact1[c(6:10,21:25,31:35,91:95,26:30,41:55,61:65,71:80,86:90,101:110,116:120), ] # subset factors
dis6<- vegdist(GI_KTG, method="euc") # euclidean distance
anosim6<-anosim(dis6,fact6$region, permutations=9999) # analysis of similarities
anosim6 # results anosim
p.adjust(anosim6$signif, method = 'bonferroni', 6) # adjustement p-value

# North Taiwan - Kenting
NTW_KTG <- data2[c(1:5,56:60,66:70,121:125,26:30,41:55,61:65,71:80,86:90,101:110,116:120), ] # subset dataset
fact7 <- fact1[c(1:5,56:60,66:70,121:125,26:30,41:55,61:65,71:80,86:90,101:110,116:120), ] # subset factors 
dis7<- vegdist(NTW_KTG, method="euc") # euclidean distance
anosim7<-anosim(dis7,fact7$region, permutations=9999) # analysis of similarities
anosim7 # results anosim
p.adjust(anosim7$signif, method = 'bonferroni', 6) # adjustement p-value

## nested ANOVA ##

#major categories level dataset
dataANOVA<- read.csv('S3_MajCatANOVA.csv',h=TRUE,row.names='Maj_Cat') # import dataset

#nested anova
#TU
AnovaTU<- aov(dataANOVA$TU~region/site)
summary(AnovaTU)

#HC
AnovaHC<- aov(dataANOVA$HC~region/site)
summary(AnovaHC)

#MA
AnovaMA<- aov(dataANOVA$MA~region/site)
summary(AnovaMA)

#SF
AnovaSF<- aov(dataANOVA$SF~region/site)
summary(AnovaSF)

#ECA
AnovaECA<- aov(dataANOVA$ECA~region/site)
summary(AnovaECA)

#ZO
AnovaZO<- aov(dataANOVA$ZO~region/site)
summary(AnovaZO)

#SP
AnovaSP<- aov(dataANOVA$SP~region/site)
summary(AnovaSP)

#AN
AnovaAN<- aov(dataANOVA$AN~region/site)
summary(AnovaAN)

#AS
AnovaAS<- aov(dataANOVA$AS~region/site)
summary(AnovaAS)

#AT
AnovaAT<- aov(dataANOVA$AT~region/site)
summary(AnovaAT)

#OL
AnovaOL<- aov(dataANOVA$OL~region/site)
summary(AnovaOL)

#UN
AnovaUN<- aov(dataANOVA$UN~region/site)
summary(AnovaUN)

#BS
AnovaBS<- aov(dataANOVA$BS~region/site)
summary(AnovaBS)


### Supplementary Figure S7 ###

mds1transect<- metaMDS(data2, dist='euc', type='n') # nonmetric Multidimensional Scaling analysis
plot(mds1transect, display='sites', type='none') # plot Nonmetric Multidimensional Scaling
points(mds1transect, 'sites', pch=19, col='yellow',select=region=='Penghu') # add transects from Penghu
points(mds1transect, 'sites', pch=19, col='green',select=region=='Green_Island')# add transects from Green Island
points(mds1transect, 'sites', pch=19, col='cyan',select=region=='North_Taiwan') # add transects from North Taiwan
points(mds1transect, 'sites', pch=19, col='red',select=region=='Kenting') # add transects from Kenting
text(mds1transect, 'species', cex=0.5) # visualize species names
ordicluster (mds1transect, clus1, col='grey') # overlay cluster
ordispider (mds1transect, region, col='red') # position centroids

## similarity percentages ##

simper2transect<-simper(data2, region) # similarity percentages analysis
simper2transect # discriminating species between regions
