# Supplementary material for: Structure of Benthic Communities along the Taiwan Latitudinal Gradient
Source: PLoS One. 2016 Aug 11;11(8):e0160601. doi: 10.1371/journal.pone.0160601 (PMC4981444; doi:10.1371/journal.pone.0160601)
Supplement: S3 File — (CSV) [file pone.0160601.s004.csv]

Maj_Cat	HC	SF	ECA	MA	TU	SP	ZO	AT	AN	AS	OL	BS	UN
Bitou_T1	186	0	51	212	470	0	57	0	0	0	6	25	0
Bitou_T2	270	5	51	257	367	0	30	0	0	0	1	27	0
Bitou_T3	167	3	39	241	512	0	31	0	0	0	3	8	0
Bitou_T4	251	9	51	261	415	0	4	0	0	0	2	9	0
Bitou_T5	77	1	22	445	448	0	3	0	0	0	1	14	0
Chaikou_T1	508	15	62	112	273	1	1	0	0	0	0	28	0
Chaikou_T2	414	12	100	135	311	15	3	0	0	0	0	28	0
Chaikou_T3	446	43	45	153	287	0	4	0	0	0	0	24	0
Chaikou_T4	474	30	65	110	297	0	5	0	0	0	2	21	0
Chaikou_T5	333	9	90	208	322	34	3	0	0	0	0	53	0
Chinwan_Inner_Bay_T1	59	1	3	0	323	27	0	0	0	0	6	614	0
Chinwan_Inner_Bay_T2	22	0	1	0	331	13	0	0	0	0	0	661	0
Chinwan_Inner_Bay_T3	47	0	4	2	607	13	0	0	0	0	0	354	0
Chinwan_Inner_Bay_T4	22	0	1	0	577	26	0	0	0	0	2	398	0
Chinwan_Inner_Bay_T5	10	0	0	0	437	13	0	0	0	0	0	564	0
Cimei_T1	15	21	2	8	976	0	4	0	0	0	0	12	0
Cimei_T2	228	68	1	15	642	0	0	0	0	0	0	58	0
Cimei_T3	36	3	3	0	803	0	0	0	0	0	4	168	0
Cimei_T4	134	2	2	18	852	6	0	0	0	0	0	3	0
Cimei_T5	110	18	0	12	647	0	0	0	0	0	0	226	0
Dabaisha_T1	247	462	23	17	65	0	0	0	26	2	0	186	0
Dabaisha_T2	340	343	19	30	99	3	2	0	118	2	0	56	0
Dabaisha_T3	427	184	18	54	272	4	0	0	1	0	1	57	1
Dabaisha_T4	590	313	9	10	46	0	0	0	2	0	0	29	0
Dabaisha_T5	509	364	6	23	82	1	0	0	0	0	1	28	0
Dingbaisha_T1	55	3	1	70	879	1	0	0	0	6	1	12	0
Dingbaisha_T2	105	2	4	90	790	6	0	0	0	4	2	17	0
Dingbaisha_T3	15	3	0	89	897	0	0	0	0	2	3	5	0
Dingbaisha_T4	23	1	0	159	765	1	0	0	0	0	4	59	0
Dingbaisha_T5	44	0	0	109	648	0	2	0	0	0	6	206	0
Gongguan_T1	507	31	43	62	309	4	1	0	0	0	1	42	0
Gongguan_T2	482	13	46	82	372	3	2	0	0	0	0	9	1
Gongguan_T3	431	62	21	53	424	0	4	0	0	0	1	14	0
Gongguan_T4	464	19	39	103	361	0	1	0	2	0	1	14	0
Gongguan_T5	390	47	41	89	371	20	2	0	0	0	1	30	0
Gupoyu_T1	392	23	13	57	492	0	0	0	0	0	0	26	0
Gupoyu_T2	153	0	15	21	744	0	1	0	0	0	4	77	0
Gupoyu_T3	159	0	21	59	556	6	0	0	0	0	0	219	0
Gupoyu_T4	305	5	35	17	570	1	0	0	0	0	1	82	0
Gupoyu_T5	402	2	5	32	429	0	0	0	0	0	1	152	0
Hongchai_T1	18	0	2	60	856	1	0	0	0	1	0	90	0
Hongchai_T2	32	0	0	53	847	0	0	0	0	0	1	90	0
Hongchai_T3	38	0	3	54	831	1	0	0	0	1	0	103	0
Hongchai_T4	35	0	4	72	874	2	0	0	0	0	4	39	0
Hongchai_T5	19	0	13	68	854	0	0	0	0	0	2	66	0
Houbihu_T1	545	67	35	70	177	0	2	0	0	1	0	108	0
Houbihu_T2	296	322	36	27	198	4	3	0	0	0	0	109	1
Houbihu_T3	459	168	57	28	190	3	2	0	0	0	2	70	0
Houbihu_T4	647	90	32	6	140	2	0	0	0	0	6	63	0
Houbihu_T5	446	114	24	11	225	1	1	0	0	0	0	186	0
Jialeshuei_T1	306	63	71	98	416	0	2	0	43	0	4	17	0
Jialeshuei_T2	495	19	126	86	254	0	0	0	0	0	7	4	0
Jialeshuei_T3	588	52	102	104	120	0	21	0	0	0	7	1	0
Jialeshuei_T4	323	82	149	169	250	0	0	0	0	0	22	7	0
Jialeshuei_T5	449	27	73	144	306	0	0	0	0	0	10	7	0
Keelung_Island_T1	337	0	12	134	475	0	10	0	0	0	1	37	0
Keelung_Island_T2	277	0	67	137	502	5	0	0	0	0	0	30	0
Keelung_Island_T3	253	0	51	118	546	8	9	0	0	0	0	41	0
Keelung_Island_T4	167	0	69	122	600	4	31	0	0	0	0	28	0
Keelung_Island_T5	186	0	51	143	591	1	0	0	0	0	0	51	0
Leidashih_T1	368	234	19	9	296	0	0	0	0	0	1	57	0
Leidashih_T2	393	102	62	45	314	0	0	0	0	0	0	41	0
Leidashih_T3	191	508	11	12	201	0	0	0	0	0	3	33	0
Leidashih_T4	244	414	22	89	147	0	0	0	0	0	7	23	2
Leidashih_T5	137	552	1	7	233	0	0	3	0	0	5	15	0
Longdon_T1	114	11	112	383	315	1	38	0	1	0	0	43	0
Longdon_T2	199	0	172	315	116	0	1	0	0	0	1	182	0
Longdon_T3	73	0	362	357	50	0	0	0	0	0	1	160	0
Longdon_T4	71	0	125	482	248	0	10	0	0	0	0	67	0
Longdon_T5	32	1	66	293	568	0	11	0	1	0	0	47	0
Longkeng_T1	255	90	86	120	353	8	13	0	0	0	11	11	0
Longkeng_T2	280	14	101	208	341	43	7	0	0	0	3	9	0
Longkeng_T3	298	92	77	189	315	12	16	0	0	0	0	7	0
Longkeng_T4	312	66	135	183	263	25	8	0	0	0	4	6	0
Longkeng_T5	293	134	85	109	361	0	6	0	0	0	3	0	0
Outlet_T1	461	57	17	141	292	0	1	0	0	0	1	38	1
Outlet_T2	496	127	6	37	319	0	0	0	0	0	2	38	0
Outlet_T3	458	78	8	85	328	0	1	0	0	0	7	45	0
Outlet_T4	530	55	18	98	215	0	0	0	0	0	5	95	0
Outlet_T5	375	312	28	43	196	0	0	0	0	0	1	68	0
Pon_Pon_Tan_T1	148	7	5	14	811	0	0	0	0	0	3	21	0
Pon_Pon_Tan_T2	171	22	2	17	773	2	0	0	0	0	0	16	0
Pon_Pon_Tan_T3	100	5	2	54	827	2	0	0	0	0	2	21	0
Pon_Pon_Tan_T4	13	6	0	81	922	0	0	0	0	0	0	1	0
Pon_Pon_Tan_T5	130	8	0	85	780	0	0	0	0	0	1	22	0
Sangjiaowan_T1	240	17	42	163	411	0	0	0	0	0	11	125	0
Sangjiaowan_T2	195	27	37	90	475	0	0	0	0	0	8	190	0
Sangjiaowan_T3	132	18	40	227	441	4	0	0	0	0	15	142	0
Sangjiaowan_T4	109	16	30	145	528	14	3	0	0	0	10	146	0
Sangjiaowan_T5	384	9	8	23	417	3	0	0	0	0	4	170	0
Shihland_T1	248	583	50	12	27	3	0	0	0	0	0	69	8
Shihland_T2	303	568	25	15	47	0	0	0	30	0	0	25	0
Shihland_T3	320	491	17	15	86	3	0	0	43	0	0	28	0
Shihland_T4	225	606	13	30	55	6	0	0	57	0	0	17	0
Shihland_T5	226	543	13	38	51	38	2	0	67	0	0	32	0
Siyuping_T1	147	0	1	58	772	0	5	0	0	0	9	23	0
Siyuping_T2	69	4	2	74	777	0	6	0	0	0	5	96	0
Siyuping_T3	38	34	16	11	278	0	0	0	0	0	1	655	0
Siyuping_T4	200	14	29	14	591	0	67	0	1	0	9	92	0
Siyuping_T5	141	33	9	2	790	0	29	0	0	0	4	13	0
Taioshih_T1	208	1	20	97	519	0	0	0	0	0	9	125	0
Taioshih_T2	76	5	16	11	774	0	0	0	0	0	3	105	0
Taioshih_T3	41	5	7	27	697	3	0	0	0	0	12	167	0
Taioshih_T4	125	10	8	22	676	1	0	0	0	0	8	128	0
Taioshih_T5	53	10	15	23	722	0	0	0	0	0	10	114	0
Tanzihwan_T1	80	0	37	257	516	1	0	0	0	0	1	120	0
Tanzihwan_T2	129	4	18	201	538	0	0	0	0	0	5	111	0
Tanzihwan_T3	139	2	46	222	481	0	1	0	0	0	9	103	0
Tanzihwan_T4	168	0	64	318	389	0	0	0	0	0	7	68	0
Tanzihwan_T5	191	2	33	231	516	0	0	0	0	0	4	38	0
Wa_En_Tung_T1	522	0	12	12	417	14	0	0	0	1	0	28	0
Wa_En_Tung_T2	457	0	2	2	507	15	0	0	0	0	2	23	0
Wa_En_Tung_T3	569	0	6	0	428	3	0	0	0	0	1	1	0
Wa_En_Tung_T4	560	0	8	4	412	7	0	0	0	0	4	4	0
Wa_En_Tung_T5	571	0	7	13	393	7	0	0	0	0	0	6	0
Wanlitung_T1	37	7	52	117	732	0	0	0	0	2	3	62	0
Wanlitung_T2	36	34	31	136	716	2	1	0	0	6	0	65	0
Wanlitung_T3	26	13	27	132	791	2	0	0	0	2	6	22	0
Wanlitung_T4	55	2	36	70	833	1	0	0	0	0	8	22	0
Wanlitung_T5	35	1	26	111	831	0	0	0	0	1	3	7	0
Yeliu_T1	360	0	129	129	315	37	11	0	0	0	3	14	0
Yeliu_T2	333	14	51	202	358	8	30	0	0	0	1	20	0
Yeliu_T3	112	0	51	137	358	1	337	0	3	0	1	2	0
Yeliu_T4	110	8	85	159	266	9	361	0	0	0	3	11	0
Yeliu_T5	201	0	39	135	310	0	251	0	42	0	0	21	0
