# Supplementary material for: Structure of Benthic Communities along the Taiwan Latitudinal Gradient
Source: PLoS One. 2016 Aug 11;11(8):e0160601. doi: 10.1371/journal.pone.0160601 (PMC4981444; doi:10.1371/journal.pone.0160601)
Supplement: S4 File — (CSV) [file pone.0160601.s005.csv]

	region	site	latitude
Bitou_T1	North_Taiwan	Bitou	25.12577
Bitou_T2	North_Taiwan	Bitou	25.12577
Bitou_T3	North_Taiwan	Bitou	25.12577
Bitou_T4	North_Taiwan	Bitou	25.12577
Bitou_T5	North_Taiwan	Bitou	25.12577
Chaikou_T1	Green_Island	Chaikou	22.67695
Chaikou_T2	Green_Island	Chaikou	22.67695
Chaikou_T3	Green_Island	Chaikou	22.67695
Chaikou_T4	Green_Island	Chaikou	22.67695
Chaikou_T5	Green_Island	Chaikou	22.67695
Chinwan_Inner_Bay_T1	Penghu	Chinwan_Inner_Bay	23.533342
Chinwan_Inner_Bay_T2	Penghu	Chinwan_Inner_Bay	23.533342
Chinwan_Inner_Bay_T3	Penghu	Chinwan_Inner_Bay	23.533342
Chinwan_Inner_Bay_T4	Penghu	Chinwan_Inner_Bay	23.533342
Chinwan_Inner_Bay_T5	Penghu	Chinwan_Inner_Bay	23.533342
Cimei_T1	Penghu	Cimei	23.188898
Cimei_T2	Penghu	Cimei	23.188898
Cimei_T3	Penghu	Cimei	23.188898
Cimei_T4	Penghu	Cimei	23.188898
Cimei_T5	Penghu	Cimei	23.188898
Dabaisha_T1	Green_Island	Dabaisha	22.63871
Dabaisha_T2	Green_Island	Dabaisha	22.63871
Dabaisha_T3	Green_Island	Dabaisha	22.63871
Dabaisha_T4	Green_Island	Dabaisha	22.63871
Dabaisha_T5	Green_Island	Dabaisha	22.63871
Dingbaisha_T1	Kenting	Dingbaisha	21.942417
Dingbaisha_T2	Kenting	Dingbaisha	21.942417
Dingbaisha_T3	Kenting	Dingbaisha	21.942417
Dingbaisha_T4	Kenting	Dingbaisha	21.942417
Dingbaisha_T5	Kenting	Dingbaisha	21.942417
Gongguan_T1	Green_Island	Gongguan	22.67762
Gongguan_T2	Green_Island	Gongguan	22.67762
Gongguan_T3	Green_Island	Gongguan	22.67762
Gongguan_T4	Green_Island	Gongguan	22.67762
Gongguan_T5	Green_Island	Gongguan	22.67762
Gupoyu_T1	Penghu	Gupoyu	23.714767
Gupoyu_T2	Penghu	Gupoyu	23.714767
Gupoyu_T3	Penghu	Gupoyu	23.714767
Gupoyu_T4	Penghu	Gupoyu	23.714767
Gupoyu_T5	Penghu	Gupoyu	23.714767
Hongchai_T1	Kenting	Hongchai	21.972533
Hongchai_T2	Kenting	Hongchai	21.972533
Hongchai_T3	Kenting	Hongchai	21.972533
Hongchai_T4	Kenting	Hongchai	21.972533
Hongchai_T5	Kenting	Hongchai	21.972533
Houbihu_T1	Kenting	Houbihou	21.94305
Houbihu_T2	Kenting	Houbihou	21.94305
Houbihu_T3	Kenting	Houbihou	21.94305
Houbihu_T4	Kenting	Houbihou	21.94305
Houbihu_T5	Kenting	Houbihou	21.94305
Jialeshuei_T1	Kenting	Jialeshuei	21.99923
Jialeshuei_T2	Kenting	Jialeshuei	21.99923
Jialeshuei_T3	Kenting	Jialeshuei	21.99923
Jialeshuei_T4	Kenting	Jialeshuei	21.99923
Jialeshuei_T5	Kenting	Jialeshuei	21.99923
Keelung_Island_T1	North_Taiwan	Keelung_Island	25.19107
Keelung_Island_T2	North_Taiwan	Keelung_Island	25.19107
Keelung_Island_T3	North_Taiwan	Keelung_Island	25.19107
Keelung_Island_T4	North_Taiwan	Keelung_Island	25.19107
Keelung_Island_T5	North_Taiwan	Keelung_Island	25.19107
Leidashih_T1	Kenting	Leidashih	21.930117
Leidashih_T2	Kenting	Leidashih	21.930117
Leidashih_T3	Kenting	Leidashih	21.930117
Leidashih_T4	Kenting	Leidashih	21.930117
Leidashih_T5	Kenting	Leidashih	21.930117
Longdon_T1	North_Taiwan	Longdon	25.11327
Longdon_T2	North_Taiwan	Longdon	25.11327
Longdon_T3	North_Taiwan	Longdon	25.11327
Longdon_T4	North_Taiwan	Longdon	25.11327
Longdon_T5	North_Taiwan	Longdon	25.11327
Longkeng_T1	Kenting	Longkeng	21.90775
Longkeng_T2	Kenting	Longkeng	21.90775
Longkeng_T3	Kenting	Longkeng	21.90775
Longkeng_T4	Kenting	Longkeng	21.90775
Longkeng_T5	Kenting	Longkeng	21.90775
Outlet_T1	Kenting	Outlet	21.931367
Outlet_T2	Kenting	Outlet	21.931367
Outlet_T3	Kenting	Outlet	21.931367
Outlet_T4	Kenting	Outlet	21.931367
Outlet_T5	Kenting	Outlet	21.931367
Pon_Pon_Tan_T1	Penghu	Pon_Pon_Tan	23.6725
Pon_Pon_Tan_T2	Penghu	Pon_Pon_Tan	23.6725
Pon_Pon_Tan_T3	Penghu	Pon_Pon_Tan	23.6725
Pon_Pon_Tan_T4	Penghu	Pon_Pon_Tan	23.6725
Pon_Pon_Tan_T5	Penghu	Pon_Pon_Tan	23.6725
Sangjiaowan_T1	Kenting	Sangjiaowan	21.92355
Sangjiaowan_T2	Kenting	Sangjiaowan	21.92355
Sangjiaowan_T3	Kenting	Sangjiaowan	21.92355
Sangjiaowan_T4	Kenting	Sangjiaowan	21.92355
Sangjiaowan_T5	Kenting	Sangjiaowan	21.92355
Shihland_T1	Green_Island	Shihland	22.654746
Shihland_T2	Green_Island	Shihland	22.654746
Shihland_T3	Green_Island	Shihland	22.654746
Shihland_T4	Green_Island	Shihland	22.654746
Shihland_T5	Green_Island	Shihland	22.654746
Siyuping_T1	Penghu	Siyuping	23.27525
Siyuping_T2	Penghu	Siyuping	23.27525
Siyuping_T3	Penghu	Siyuping	23.27525
Siyuping_T4	Penghu	Siyuping	23.27525
Siyuping_T5	Penghu	Siyuping	23.27525
Taioshih_T1	Kenting	Taioshih	21.958
Taioshih_T2	Kenting	Taioshih	21.958
Taioshih_T3	Kenting	Taioshih	21.958
Taioshih_T4	Kenting	Taioshih	21.958
Taioshih_T5	Kenting	Taioshih	21.958
Tanzihwan_T1	Kenting	Tanzihwan	21.95
Tanzihwan_T2	Kenting	Tanzihwan	21.95
Tanzihwan_T3	Kenting	Tanzihwan	21.95
Tanzihwan_T4	Kenting	Tanzihwan	21.95
Tanzihwan_T5	Kenting	Tanzihwan	21.95
Wa_En_Tung_T1	Penghu	Wa_En_Tung	23.537045
Wa_En_Tung_T2	Penghu	Wa_En_Tung	23.537045
Wa_En_Tung_T3	Penghu	Wa_En_Tung	23.537045
Wa_En_Tung_T4	Penghu	Wa_En_Tung	23.537045
Wa_En_Tung_T5	Penghu	Wa_En_Tung	23.537045
Wanlitung_T1	Kenting	Wanlitung	21.995017
Wanlitung_T2	Kenting	Wanlitung	21.995017
Wanlitung_T3	Kenting	Wanlitung	21.995017
Wanlitung_T4	Kenting	Wanlitung	21.995017
Wanlitung_T5	Kenting	Wanlitung	21.995017
Yeliu_T1	North_Taiwan	Yeliu	25.20767
Yeliu_T2	North_Taiwan	Yeliu	25.20767
Yeliu_T3	North_Taiwan	Yeliu	25.20767
Yeliu_T4	North_Taiwan	Yeliu	25.20767
Yeliu_T5	North_Taiwan	Yeliu	25.20767
