# Supplementary material for: Structure of Benthic Communities along the Taiwan Latitudinal Gradient
Source: PLoS One. 2016 Aug 11;11(8):e0160601. doi: 10.1371/journal.pone.0160601 (PMC4981444; doi:10.1371/journal.pone.0160601)
Supplement: S5 File — (CSV) [file pone.0160601.s006.csv]

OTUs	Acanthastrea_encrusting_spp	Acropora_bushy_sp1	Acropora_bushy_sp2	Acropora_bushy_sp3	Acropora_bushy_sp4	Acropora_tabulate_sp1	Acropora_bushy_sp5	Acropora_bushy_sp6	Acropora_bushy_sp7	Acropora_humilis_group_sp1	Acropora_cf_glauca	Acropora_humilis_group_sp2	Acropora_hyacinthus_group_sp1	Acropora_bushy_sp8	Acropora_bushy_sp9	Acropora_muricata_group_sp1	Acropora_tabulate_sp2	Acropora_encrusting_sp1	Acropora_encrusting_sp2	Acropora_spp	Acropora_bushy_sp10	Acropora_bushy_sp11	Acropora_bushy_sp12	Acropora_bushy_sp13	Acropora_bushy_sp14	Alveopora_massive_sp1	Alveopora_encrusting_sp1	Alveopora_spp	Astreopora_plate_sp1	Astreopora_encrusting_sp1	Astreopora_plate_sp2	Astreopora_spp	Astreopora_encrusting_sp2	Barabattoia_amicorum	Caulastrea_massive_sp1	Coeloseris_encrusting_sp1	Coscinaraea_encrusting_sp2	Coscinaaea_encrusting_sp1	Cyphastrea_massive_sp1	Cyphastrea_encrusting_sp1	Cyphastrea_encrusting_sp2	Diploastrea_massive_sp1	Echynophyllia_encrusting_sp1	Echynophyllia_sp	Echynopora_spp	Turbinaria_encrusting_spp	Euphyllia_cf_ancora	Euphyllia_cf_glabrescens	Favia_massive_sp1
Major_Categorie	HC	HC	HC	HC	HC	HC	HC	HC	HC	HC	HC	HC	HC	HC	HC	HC	HC	HC	HC	HC	HC	HC	HC	HC	HC	HC	HC	HC	HC	HC	HC	HC	HC	HC	HC	HC	HC	HC	HC	HC	HC	HC	HC	HC	HC	HC	HC	HC	HC
[truncated: 240 more columns]
